# Supplementary material for: The Effects of Iron Deficiency on the Gut Microbiota in Women of Childbearing Age
Source: Nutrients. 2023 Jan 30;15(3):691. doi: 10.3390/nu15030691 (PMC9919165; doi:10.3390/nu15030691)
Supplement: Supplementary file 1 [file nutrients-15-00691-s001.zip]

Archive with 1 entries (1 files):
- nutrients-2178820-supplementary.pdf
